# Supplementary material for: Oral Administration of a Phage Cocktail to Reduce Salmonella Colonization in Broiler Gastrointestinal Tract—A Pilot Study
Source: Animals (Basel). 2022 Nov 9;12(22):3087. doi: 10.3390/ani12223087 (PMC9686501; doi:10.3390/ani12223087)
Supplement: Supplementary file 1 [file animals-12-03087-s001.zip]

Archive with 1 entries (1 files):
- animals-1963554-supplementary.pdf
